# Supplementary material for: Eisenia bicyclis-Mediated Gold Nanoparticles Exhibit Antibiofilm and Antivirulence Activities Against Pseudomonas aeruginosa and Staphylococcus aureus
Source: Antibiotics (Basel). 2025 Feb 11;14(2):182. doi: 10.3390/antibiotics14020182 (PMC11851435; doi:10.3390/antibiotics14020182)
Supplement: Supplementary file 1 [file antibiotics-14-00182-s001.zip]

Archive with 1 entries (1 files):
- antibiotics-3452395-supplementary.pdf
